# Supplementary material for: Mechanism of Action of Therapeutic Exercise in Rotator Cuff Tendinopathy: What Does Elastography Add?
Source: J Clin Med. 2026 Jan 27;15(3):1015. doi: 10.3390/jcm15031015 (PMC12897793; doi:10.3390/jcm15031015)
Supplement: Supplementary file 1 [file jcm-15-01015-s001.zip]

Archive with 1 entries (1 files):
- jcm-4089417-supplementary.pdf
